# Supplementary material for: New evidence from China for the nature of the pterosaur evolutionary transition
Source: Sci Rep. 2017 Feb 16;7:42763. doi: 10.1038/srep42763 (PMC5311862; doi:10.1038/srep42763)
Supplement: Supplementary Dataset 1 [file srep42763-s1.zip]

Archive with 1 entries (1 files):
- Wangetal-matrix.tnt
