# Supplementary material for: New evidence from China for the nature of the pterosaur evolutionary transition
Source: Sci Rep. 2017 Feb 16;7:42763. doi: 10.1038/srep42763 (PMC5311862; doi:10.1038/srep42763)
Supplement: Supplementary Dataset 1 [file srep42763-s1.zip › Wangetal-matrix.tnt]

nstate cont;
xread

89 64
&[continuous]
Ornithosuchus_longidens			0.181 	0.000 
Herrerasaurus_ischigualastensis		0.098 	0.020 
Anurognathus_ammoni			0.004 	0.053 
Batrachognathus_volans			?	0.068 
Dendrorhynchoides_curvidentatus		0.000 	0.061 
Jeholopterus_ningchengensis		0.002 	0.068 
Austriadactylus_cristatus		0.488 	0.106 
Sordes_pilosus				0.390 	0.095 
Preondactylus_buffarinii		0.507 	0.109 
Scaphognathus_crassirostris		0.456 	0.128 
Dorygnathus_banthensis			0.631 	0.130 
Dimorphodon_macronyx			0.787 	0.107 
Raeticodactylus_filisurensis		?	?
Caviramus_schesaplanensis		?	?
Peteinosaurus_zambellii			?	?
Eudimorphodon_rosenfeldi		0.978 	0.113 
Eudimorphodon_cromptonellus		0.405 	0.115 
Eudimorphodon_ranzii			?	0.169 
Campylognathoides_liasicus		0.539 	0.115 
Campylognathoides_zitteli		1.000 	0.100 
Rhamphorhynchus_muensteri		0.697 	0.149 
Rhamphorhynchus_longicaudus		0.319 	0.166 
Changchengopterus_pani			0.330 	0.164 
Wukongopterus_lii			0.565 	0.160 
Darwinopterus_modularis			0.735 	0.163 
Darwinopterus_linglongtaensis		0.930 	0.160 
Darwinopterus_robustodens		0.548 	0.164 
Kunpengopterus_sinensis			0.783 	0.178 
Allkaruen_koi				?	?
Douzhanopterus_zhengi_gen._et_sp._nov.	0.765 	0.210 
Painten_pro-pterodactyloid		0.224 	0.174 
Kryptodrakon_progenitor			?	0.312 
Pterodactylus_kochi			0.023 	0.298 
Pterodactylus_antiquus			0.047 	0.302 
Germanodactylus_cristatus		0.063 	0.335 
Germanodactylus_rhamphastinus		?	0.332 
Gnathosaurus_subulatus			?	?
Ctenochasma_gracile			0.028 	0.319 
Pterodaustro_guinazui			0.177 	0.321 
Feilongus_youngi			?	?
Gallodactylus_canjuersensis		?	?
Cycnorhamphus_suevicus			0.075 	0.523 
Nyctosaurus_gracilis			0.027 	1.000 
Nyctosaurus_bonneri			?	?
Nemicolopterus_crypticus		?	?
Pteranodon_longiceps			?	0.715 
Istiodactylus_latidens			?	?
Nurhachius_ignaciobritoi		?	0.339 
Ornithocheirus_compressirostris		?	?
Tropeognathus_mesembrinus		?	?
Anhanguera_santanae			?	?
Anhanguera_blittersdorffi		?	?
Anhanguera_piscator			0.169 	0.304 
Dsungaripterus_weii			0.082 	0.600 
Phobetor_parvus				?	0.623 
Noripterus_complicidens			0.189 	0.607 
Tupuxuara_leonardii			?	0.508 
Thalassodromeus_sethi			?	?
Tapejara_wellnhoferi			0.038 	0.406 
Tupandactylus_imperator			?	?
Quetzalcoatlus_sp. 			?	0.753 
Azhdarcho_lancicollis			?	0.678 
Zhejiangopterus_linhaiensis		?	?
Cuspicephalus_scarfi			?	?


&[numeric]
Ornithosuchus_longidens			0000000000 00000-0000 -000000000 0000000000 0000000000 0000000000 000000000 000000000 000000000
Herrerasaurus_ischigualastensis		0000000000 00000-0000 -000000000 0000000000 0000000000 0000000000 000000000 000000000 000000200
Anurognathus_ammoni			01000100?? ?0??0-00?0 -?00?????? ??????0000 0000000110 00???0??10 ???????11 ??1000?10 11???01?0
Batrachognathus_volans			?1000100?? ????0-00?0 -??0?????? ????0?0000 0000000110 0??0?0?0?? ?001???21 ??10????? ?????????
Dendrorhynchoides_curvidentatus		01000100?? ????0-00?0 -??0?????? ??????0?00 0000000110 00???00?10 0?0100?21 ??1??0?10 112220???
Jeholopterus_ningchengensis		0100010??? ????0-00?? ???00??0?? ??????0?00 0000000110 00???01?10 000100?21 ??1??0?10 112220110
Austriadactylus_cristatus		0010100100 0000610000 -000?000?? ?????????? ??00000000 0????00?00 ????0???? ?????0??? ????1????
Sordes_pilosus				001010000? 00000-00?0 -?000010?0 ?0????0000 00000001?0 00?0?00001 000100?11 ??1000?10 211110130
Preondactylus_buffarinii		0010100?0? 0?000-00?0 -??000?0?? ???????000 0?0?00??00 00???0??0? ???????11 ??1??0?10 211110???
Scaphognathus_crassirostris		0010100000 00000-0000 -000001000 ?000010?00 0000000100 00?0000001 000100111 001000?10 211110130
Dorygnathus_banthensis			0010100100 00000-0000 -000001000 ?0???10101 0000000100 00???00001 00010??11 003000?10 211110130
Dimorphodon_macronyx			0010100102 00000-0010 -0000000?0 ?0????0000 0000000100 00?0000001 00010??11 001001110 211110110
Raeticodactylus_filisurensis		0010100000 0000220000 -00??010?? ??????1000 2100001100 00???00??? ???????21 ??20????? ?12110???
Caviramus_schesaplanensis		?0???????? ?????????? ?????????? ??????1000 0100?01100 0????????? ????????? ????????? ?????????
Peteinosaurus_zambellii			?0???????? ?????????? ?????????? ?????????? ?000?01100 00??????01 0001???11 ??1001?10 211110110
Eudimorphodon_rosenfeldi		?01?1??00? ???????0?? ?????????? ???????0?? ??00001100 00?000???? 0???00?11 0???????? 211110???
Eudimorphodon_cromptonellus		?????????? ?????????? ???00????? 000??????? ?0???011?? 00???????? ???????11 ????????0 2121101?0
Eudimorphodon_ranzii			0010100000 00000-0000 -0000010?0 ?0????0010 0000001100 00?0000?0? 000100?1? 002001?10 ?????????
Campylognathoides_liasicus		0010100101 00000-0000 -100001000 ?000110010 0000000100 0000000001 000100111 002001?10 121220100
Campylognathoides_zitteli		0010100101 00000-0000 -1000010?0 ??????0010 0000000100 0000000001 000100??? ?12??1?10 121220100
Rhamphorhynchus_muensteri		0010100200 00000-0000 -000001100 0000110101 0000000100 0000000001 000100111 004001?10 122220120
Rhamphorhynchus_longicaudus		0010100200 00000-0000 -000001100 ?000??0101 0000000100 0000?00001 000100111 004001?10 222220120
Changchengopterus_pani			?????????? ?????????? ?????????? ?????????? ?????????? ?????0?200 000101?11 0?0??0?10 2111??1[123]?
Wukongopterus_lii			001010???? ??????00?? ?0????1??? ??????0000 00000001[12]0 00??010201 000?0??11 ?01??0?10 211110130
Darwinopterus_modularis			0010100-1- 0100400021 ?0010121?0 ???0??0000 0000000110 00?0?1?201 000?0??11 ???10??10 211110120
Darwinopterus_linglongtaensis		0010100-1- 0100400021 10110121?0 ??????0?00 00000001[12]0 00???10?01 00010?211 ?11100?10 211110120
Darwinopterus_robustodens		0010100-1- 0100400021 ?0110121?0 ??????0?00 0000000110 00???10201 0??2??211 001?01110 21111?120 
Kunpengopterus_sinensis			0010100-1- 00000-0021 1000012??0 ??????0000 00000001?0 00?0?10201 0??????11 ?????0?10 211110120
Allkaruen_koi				?????????? ?????????? ???00????0 111???00?? 0?0???0??0 ???011?2?? ????????? ????????? ?????????
Douzhanopterus_zhengi_gen._et_sp._nov.	?????????? ?????????? ?????????? ?????????? ?????????? ?0???10?01 00010??11 ??110??20 311110111
Painten_pro-pterodactyloid		00101?--1- 0000???021 ??100121?? ??????0?00 0000000110 00???1??01 ??0?0??11 ??1101?10 311120111
Kryptodrakon_progenitor			?????????? ?????????? ?????????? ?????????? ?????????? ?????????? ????????? 0?[147]???1?0 ?????????
Pterodactylus_kochi			0010100-1- 00000-0021 00000121?0 ?0?0??0100 0000000120 0000011210 000100111 007001?20 312220201
Pterodactylus_antiquus			0010100-1- 00000-0021 00000121?0 ?0?0??0100 0000000120 0000011210 000100111 007001?10 312220201
Germanodactylus_cristatus		0010100-1- 0000400021 00000121?0 ?0????0100 0000000120 00???11??? 000100?11 ??7?01??? 312221???
Germanodactylus_rhamphastinus		0010100-1- 0000400021 00000121?0 ??????0?00 0000000120 00???11??0 ?001???11 ??7?01??? 31???????
Gnathosaurus_subulatus			0020100-1- 0000202025 00000121?0 ?0??020100 0000000100 0????????? ????????? ????????? ?????????
Ctenochasma_gracile			1020100-1- 0?000-0020 -0?00121?0 ?0????0100 0000000101 0??00112?0 ?001???11 ??7??1??? 312??0201
Pterodaustro_guinazui			1020100-1- 00000-0021 00000121?0 ?0????0100 0000000101 0???011210 ?001???11 ??7?0?1?? 312220201
Feilongus_youngi			1020100-1- 0000100021 0000212?00 ?0?0??0?00 0020000100 0????????? ????????? ????????? ?????????
Gallodactylus_canjuersensis		1010100-1- 0?000-0022 0??02??1?? ?0????0??0 0020000100 0????????? 0001????? ????????? ?12221???
Cycnorhamphus_suevicus			1010100-1- 00000-0022 00002121?? ?0?0??0100 0020000100 0?00?112?? 0001???10 ??7001??0 312221???
Nyctosaurus_gracilis			0010100-1- 00000-0020 -00000?110 ?010120100 0030000100 0111001010 000100111 1050?1222 322220???
Nyctosaurus_bonneri			0010100-1- 00000-0020 -00000?1?0 ?0????0100 0030000100 01?1?010?0 ???????1? ??50????2 32222????
Nemicolopterus_crypticus		0010100-1- 00000-0026 001000?2?? ??????0100 0030000100 00??001?10 000?0??11 ?17?????? 31?221201
Pteranodon_longiceps			1020100-1- 00000-0024 0003301210 1010120100 0030000100 0111101110 110100111 106111222 322220201
Istiodactylus_latidens			0010100-2- ?0??0-0?20 -?2?????0? ???0???100 0?20000100 11?1?0???? 11110021? ??6112??? ??1??????
Nurhachius_ignaciobritoi		0010100-2- 00000-002? ?02???12?? ??????0?00 0020000100 110??011?? 1?1?0?211 0?61?22?1 312??1???
Ornithocheirus_compressirostris		00101????? ????0-00?? ?????????? ???1????00 0?00000100 0????????? ????????? ????????? ?????????
Tropeognathus_mesembrinus		0010100-1- 000013102? ?001101210 1012120100 1000000100 0????????? ????????? ????????? ?????????
Anhanguera_santanae			0010100-1- 0000131023 1001101210 1011120100 ?000100100 001110111? 211200??? 0161122?1 ?????????
Anhanguera_blittersdorffi		0010100-1- 000013102? ?001101210 1011120100 1000100100 0????????? ????????? ????????? ?????????
Anhanguera_piscator			0010100-1- 0000131023 1001101210 101?120100 1000100100 0011101110 211200211 0161122?1 ?????1201
Dsungaripterus_weii			2010100-1- 1001310120 -002301211 1111120100 0011010100 0111101010 00010?200 ??7?011?1 312221201
Phobetor_parvus				0010100-1- 1001310120 -0023012?1 ?1????0100 0011010100 0????????? ????????? ??????1?? ?????????
Noripterus_complicidens			?????????? ?????????? ?????????? ?????????? ?????10?00 ???11010?? ???????00 0172011?? 312??1201
Tupuxuara_leonardii			0010100-2- 011056002? ?012301211 1113120100 0030000100 01111010?? 000101200 1072011?? 313??????
Thalassodromeus_sethi			0010100-2- 0110560024 0012301211 1113120100 0030000100 0????????? ????????? ????????? ?????????
Tapejara_wellnhoferi			0011100-2- 011055002? ?012301201 1110120100 2030000100 00?11010?0 000101?00 11720112? 31???1201
Tupandactylus_imperator			0011100-2- 011055002? ?0123012?1 ?????????? ??30000100 0????????? ????????? ????????? ?????????
Quetzalcoatlus_sp. 			0010100-1- 00107?0020 -00???121? ???01?0100 0030000100 01110213?0 000110?00 1072011?? 31322?201
Azhdarcho_lancicollis			?????????? ?????????? ?????????? ?????????? ??30000100 ?1110213?? ????????? 107?0???? ?????????
Zhejiangopterus_linhaiensis		0010100-1- 00100-0020 -000?012?1 ??????0?00 0030000100 011??213?0 000?10?00 ??7??1?2? 313??????
Cuspicephalus_scarfi			00101?--2- 010020002[12345] ?0100121?? ?????????? ??0?0????? ?????????? ????????? ????????? ?????????
